# Supplementary material for: Cdc42 regulates apical membrane fusion via the Rab11a–VAMP2 pathway in salivary gland acinar cells
Source: bioRxiv. 2025 Aug 1:2025.07.31.667845. Preprint. [Version 1] doi: 10.1101/2025.07.31.667845 (PMC12478388; doi:10.1101/2025.07.31.667845)
Supplement: Supplement 1 [file media-1.xlsx]

## Sheet: Sheet1
Supplementary Table S1. List of antibodies and reagents used in this study
Category	Reagent	Supplier	Catalog #	Dilution (IF)	Dilution (WB)	Figure
Primary	Aquaporin 5	Alomone Labs	AQP-005	1:100	-	Fig. 2A
Primary	Rab11A	Invitrogen	71-5300	1:50	1:8000	Fig. 2B, Fig. 3
Primary	NKCC1	Proteintech	13884-1-AP	1:50	-	Fig. 2C
Primary	EEA1	Cell Signaling Technology	3288	-	1:8000	Fig. 3
Primary	VAMP2	Synaptic Systems	104-211	-	1:8000	Fig. 3
Primary	VAMP8	Synaptic Systems	104-302	-	1:8000	Fig. 3
Primary	SNAP23	Proteintech	10825-1-AP	1:50	1:2000	Fig. 3
Primary	GAPDH	GeneTex	GTX100118	-	1:20000	Fig. 3
Secondary	Rb IgG (H+L)–AF647	abcam	ab150075	1:200	-	Fig. 2
Secondary	Rb IgG(H+L) / PolyHRP	Sigma-Aldrich	AP307P	-	1:20000	Fig. 3
Other	Phalloidin 405	abcam	ab176752	1:500	-	Fig. 1A,B
IF, immunofluorescence; WB, western blotting; –, not applicable.
